# Supplementary material for: A drug repurposing screen reveals dopamine signaling as a critical pathway underlying potential therapeutics for the rare disease DPAGT1-CDG
Source: PLoS Genet. 2024 Oct 28;20(10):e1011458. doi: 10.1371/journal.pgen.1011458 (PMC11542785; doi:10.1371/journal.pgen.1011458)
Supplement: S4 Table — This file contains the raw pixel values of eye sizes of experimental and control conditions/genotypes for the validation experiments. (XLSX) [file pgen.1011458.s004.xlsx]

## Sheet: Drug
D-cycloserine
Females						Males
PBS	1 μM	5 μM	25 μM			PBS	1 μM	5 μM	25 μM
9368	6767	7289	6693			7562	7223	9248	9778
5544	8580	9101	4742			6977	6770	6772	5162
3747	8598	7799	9758			8493	5551	9344	7105
8544	7985	7972	8010			8341	8150	7570	5568
3726	5216	9294	4436			7158	6549	6344	6137
5849	8400	11187	8982			6277	7978	7342	7270
5276	8595	9364	8863			7536	5460	4964	4287
4840	5845	5459	7456			8682	7419	8152	8158
6372	2881	5042	8336			7830	7862	7046	8482
7050	5161	8429	8960			5429	5272	7948	6939
9285	7366	8881	3953			9088	8727	8645	8597
4240	9741	7034	7347			8494	7423	7582	7746
8042	5761	6160	6264			7845	8630	4429	7954
	10067	9303	9743			7309	9039	5818	6059
	9993	6450	7711				4485	8277	7224
L-cycloserine
Females						Males
PBS	1 μM	5 μM	25 μM			PBS	1 μM	5 μM	25 μM
8702	9242	7746	9129			9813	5776	3786	7917
4926	9445	8269	8239			6583	8468	6774	9215
8519	8511	9883	6313			5305	5144	6629	7331
7286	9227	7785	9072			7849	7711	8635	8015
8658	6273	3956	6817			7345	8379	9011	8564
5749	7792	6659	6006			6033	8203	7746	7764
9229	7672	7854	5375			8049	8509	8905	8522
4641	8468	9553	7354			7523	6745	6161	7380
7968	7400	6690	9239			6614	4397	5865	9016
8579	5679	8152	10964			8823	8589	9644	8756
5799	9227	9033	7325			6573	8210	8518	7197
5355	9808	9852	8976			6020	6094	6077	4934
7289	9166	8231	7234			6739	8469	7464	5020
	7305	9543	3245			8948	8498	6066	7991
	6297	10908	6145				7287	7749	7610
Pyridostigmine
Females						Males
PBS	1 μM	5 μM	25 μM			PBS	1 μM	5 μM	25 μM
6098	8805	12505	8700			8198	7479	7479	8330
5395	5255	7382	8396			9442	7436	8489	7324
7451	6413	6328	6288			7263	10846	7923	8405
6801	11766	4893	4294			8339	8458	12258	7807
7587	4971	10249	9939			8598	7695	11591	6919
6341	6995	7640	8117			6382	7732	11215	8111
9195	7322	9522	7800			7173	10409	12911	7322
8890	6135	5379	7958			6610	8518	7506	7389
7129	4746	9005	8289			7807	8338	12093	7276
8168	8469	6358	9543			6601	7517	8722	8010
7896	6683	7518	10604			7084	7715	12199	9634
9979	8129	6195	8485			7777	7211	9342	8655
9306	7230	8903	9561			7321	8614	8095	8444
		13134	7936			7793	5997	7922	8556
		3911	6986				10278	9035	6523
Edrophonium
Females						Males
PBS	1 μM	5 μM	25 μM			PBS	1 μM	5 μM	25 μM
5737	7850	9316	7800			8118	7153	6537	5999
4286	7744	12771	6793			7476	5208	8035	9212
4996	7722	8404	8993			5099	4757	6623	9159
7000	8495	7334	9289			7125	6137	6663	6685
6730	7053	9253	10048			7902	5491	8507	8416
5886	5369	12635	10521			6508	6936	8364	6035
3571	7484	9138	13639			8977	7724	7571	11475
7009	5796	4478	7572			9071	6405	9372	11731
6191	8166	9192	4942			8529	7604	10500	7138
4034	5695	5909	6858			8586	6376	8396	6905
10471	6596	7834	6107			5223	5616	5279	8429
5097	4077	14200	14215			6344	7639	7173	6415
7040	4172	7738	9953			7578	5291	11237	7494
	5918	6655	12776			6458	7535	7098	8670
	5207	6212	13314				6598	6757	8000
Oxiglutathione
Females						Males
PBS	1 μM	5 μM	25 μM			PBS	1 μM	5 μM	25 μM
6863	8895	8931	7659			6968	8176	8454	8340
7497	8601	10048	4661			5005	9622	8717	8380
9184	9686	9047	4738			8093	6501	9909	8801
6602	7908	6315	4172			7047	8660	5831	8889
7338	8721	3997	8988			7834	8908	9090	8726
9044	5604	7830	9165			5164	8950	7693	7369
8765	7345	9202	6247			6823	7546	6961	9707
4072	9091	7131	6996			8434	9353	11799	8804
7782	9707	5759	9166			9362	5652	8154	7566
7438	4254	5625	6908			8398	7667	7519	8602
8683	11106	10546	4930			6692	9172	9525	8356
7281	5959	6211	6989			8850	7959	7534	6519
4165	7926	9862	7400			5451	10617	9158	7223
	5727		4176			4276	7520	8479	7815
	6748		8782				9366		7569
Clenbuterol
Females						Males
DMSO	1 μM	5 μM	25 μM			DMSO	1 μM	5 μM	25 μM
8038	8249	9191	10166			8201	7339	6372	6565
3519	6679	7892	7107			8353	7937	8005	7383
8762	8465	6568	6906			5367	8533	7615	6617
7227	6687	7243	8071			7708	8365	8938	8509
8682	7427	6133	6587			7612	8295	5673	5228
5066	8842	9862	8188			6014	7326	6472	5723
2956	8514	6637	8111			8428	4833	7742	7079
6453	8652	4918	8425			7643	8812	6907	7056
5815	4825	9692	8548			7713	9206	7741	9594
12683	3720	6131	7902			12066	8132	7406	7264
9807	8407	9378	7601			6140	5874	4885	7854
7828	9353	8106	7204			9959	8526	5445	8823
6044	9030	5229	8021			6112	5383	9565	6680
	6160	4915	6538				8827	6848	7223
	8891	5964	4894				6804		5512
Salbutamol
Females						Males
DMSO	1 μM	5 μM	25 μM			DMSO	1 μM	5 μM	25 μM
6610	7705	6953	4634			6766	8162	7544	7698
7636	9285	5232	6577			8135	7980	8049	6010
3459	8251	6608	7414			8417	7746	6866	6063
9955	5978	5815	7740			4229	7888	7837	9019
8468	6601	7484	3634			6378	7770	8749	8842
6509	7976	12270	10370			8833	9261	13402	7548
8045	9226	7007	11687			8343	5909	6257	5887
8677	7548	4805	6787			9184	6197	8055	7778
9048	9824	8174	6851			8331	7893	7245	7437
6630	9498	5400	11523			4512	5717	8294	8761
8530	7393	6583	8535			5663	5955	11719	8512
4675	8006	13924	10468			8364	4789	11041	5089
	7199	8981	9671				4931	7617	7327
	8102	6747	7960				3696	6831	5373
	9444	5040					7504	6433	9298
4H-Antipyrine
Females						Males
DMSO	1 μM	5 μM	25 μM			DMSO	1 μM	5 μM	25 μM
8423	7531	6345	8453			7032	9778	4144	6772
11901	14278	10348	10983			10059	8347	8686	5985
11101	9273	8956	9859			8186	13818	6456	8329
6536	4598	8273	5376			8512	6716	5830	6846
3501	15185	7583	7019			7526	7540	5238	8385
5804	14661	8054	9014			8076	11558	7097	2873
6180	10366	6787	5700			8426	8265	9246	8603
8785	14756	4949	6973			4143	5259	8912	7049
6672	4596	7998	7581			8572	6054	5884	6692
10490	8152	5798	7935			5902	10784	7688	8390
7801	8250	7586	7594			8111	6187	4983	4309
7769	8218	4531	6376			7344	12606	5967	5636
9056	7689	6407	5941			6814	11914	6013	7733
	10933	4525	6106				7536	7811	5881
	5727	8403	4512				5265		6957
Aspirin
Females						Males
DMSO	1 μM	5 μM	25 μM			DMSO	1 μM	5 μM	25 μM
5175	5873	6940	5429			8339	8437	9056	7186
7482	12998	7107	8854			11209	10215	6267	8777
9452	6258	4506	9914			7947	7907	8778	4870
7539	8639	7704	8788			6944	6918	5520	7581
7289	9173	10694	9146			8724	5578	8570	7020
7814	8221	11015	9607			7316	7096	7668	7051
7386	7876	9220	9248			8159	11751	8779	8320
10360	6776	9666	8578			6817	6744	7415	8907
7197	5372	9172	10086			6962	9291	8961	7494
5615	7075	9493	4188			8545	10492	7728	5351
7709	5788	8755	11368			9245	6775	8445	7181
6242	7697	9780	6877			8721	7189	9212	6480
7619	7835	10680	9880			7459	5551	8720	5682
	13648	6208	8570				6202	8541	7878
	7098	9510	10131				8712	8337	7190
Propyluracil
Females						Males
DMSO	1 μM	5 μM	25 μM			DMSO	1 μM	5 μM	25 μM
7377	9799	7998	9736			9087	8266	7542	8466
4104	5778	5982	9543			4949	7181	7916	8564
9011	3713	5354	7284			4475	6614	9120	7389
6187	5031	9113	7532			6764	5728	8271	8130
8683	4466	9573	4976			7913	7121	7382	6591
7258	6316	9164	5314			8594	5728	8405	7345
8723	6377	8037	8441			7566	7599	7613	9151
5641	2781	7130	5661			4606	3100	9509	5982
10641	5417	3788	6437			7672	6721	9138	7504
8097	3885	8255	6334			7231	7208	8905	8686
11659	7208	8302	10529			8260	7028	9403	6113
6617	4938	7555	8503			11900	7101	6255	8397
5993	6273	7355	7802				7436	5687	7751
	6676	8790	8164				3812		6930
	6631	9734	8164				7147		8819
Melatonin
Females						Males
DMSO	1 μM	5 μM	25 μM			DMSO	1 μM	5 μM	25 μM
6275	13477	9353	4687			7484	8127	7745	5776
13249	7606	8511	8073			6178	9181	7096	7357
10270	7147	9318	10288			9252	6995	6963	8184
5521	7530	6024	7694			8540	8131	8296	7636
4691	7280	8007	10433			4349	12256	8350	6392
8659	8912	7367	10735			6163	5976	9211	5938
7856	12263	4846	9402			6446	8879	7724	7303
8383	6640	8048	8428			8538	9366	9332	8080
3948	14317	5378	9570			7887	8065	7658	5752
3365	7466	9983	6894			7225	7280	8381	5853
6505	6649	6704	8994			6464	7209	7827	5474
7740	7993	8782	8972			7415	6594	8171	9040
6775	5382	7549	7812			6912	6759	9152	7136
	9291	8572	8869				6280	7702	5226
	6204	6866	7055				7378	6571	5448
Antipyrine
Females						Males
DMSO	1 μM	5 μM	25 μM			DMSO	1 μM	5 μM	25 μM
6640	8352	5680	8665			7184	7276	7825	7442
9204	8383	8765	9082			9389	8150	6886	6647
7770	12786	3248	13218			8018	9381	8047	4494
9313	8584	6732	14103			11540	4731	7778	8754
10925	11508	8803	10723			6441	7899	7656	6580
8158	9729	5914	14770			8034	8529	6613	6554
8523	10680	13284	10460			4755	9827	11659	4252
4534	7738	6365	8923			8071	7127	13135	7634
6965	10790	13495	9064			8692	10066	8172	6319
9559	9972	7246	8072			6801	14006	8653	6877
7719	13139		7277			9354	13443	6566	9654
8801	15535		6469			6630	13243	9452	7355
6728	7304		6353			7055	9574	14011	9999
5603	13444		11657			8857	13356	14138	7277
	13692		9170			8829	9399	9022	8215
	11180		7038			7435	8295	3896
	9631						13367	7679
	14415						10261	12338
	9587						9712	13756
							8951
							10267
							8023
Neostigmine
Females						Males						Females					Males
	DMSO	5 μM	25 μM				DMSO	5 μM	25 μM			DMSO	1 μM				DMSO	1 μM
	12689	10379	13459				10657	13020	5723			7238	8275				8108	5819
	11039	13973	8666				4294	13399	12325			6192	7279				6485	5864
	9645	13997	11651				7767	11245	13680			5584	7507				7415	7606
	12924	4575	14789				7084	6632	9562			6955	3678				8615	6836
	9188	4827	10806				7496	10933	13606			8119	7650				8083	10131
	11971	6815	7054				8595	13869	13747			4342	6943				8032	7474
	8346	6951	7222				8664	12876	6730			8210	6379				7424	7985
	7420	15662	10096				8493	12494	13266			5963	8963				7055	8453
	8891	6863	9785				13256	6291	13504			8634	8903				7692	6281
	8700	5529	9349				5921	12369	9429			8699	9938				6835	4147
	14308	16512	12130				10054		12750			8591	7390				6482	6244
	7374		10493				10067					5455	9470				6604	7257
	4403		12113				9883					7982	6639				8532
	10571		10026									5777	5402				8668
	6406		14166									8662	8509				7095
Paliperidone
Females						Males						Females					Males
0.1M HCl	1 μM	5 μM				0.1M HCl	1 μM	5 μM				0.1M HCl	25 μM				0.1M HCl	25 μM
8769	8282	7975				7636	8699	9270				12245	9603				11025	9764
7423	8243	8693				7695	6738	7597				11344	12367				12097	9621
7110	7910	6425				5710	7673	7687				14997	8919				12772	8029
7642	7088	6432				7823	7219	8476				5549	7357				7644	9167
8814	9278	8629				6492	8743	8555				7238	6565				8136	9145
8258	5882	9735				6340	7351	8794				6103	13225				6648	6288
8325	7624	8099				7321	8044	8869				8217	8426				7588	8839
8588	7956	6485				6723	7170	7099				12098	8841				12841	10626
6601	8763	7511				7058	6653	6904				10973	9375				8031	11930
8193	7503	9735				6267	8074	7574				10507	9511				8278	9574
8361	7075	7741				7647	7621	7510				7542	10237				13212	8984
8828	8560	8009				7390	7111	9018				6928	8735				7393	9207
8231	8308	8707				8828	7054	8129				11156	9606				8093	9467
9487	8193	7547				6613	8239	7949				11956	8340				7381	9850
9112	9407					7389	9427	7457				8321
7704								7684				10723
								7791
								7266
Sulpiride
Females						Males						Females					Males
DMSO	1 μM	5 μM				PBS	1 μM	5 μM				DMSO	25 μM				DMSO	25 μM
7372	6733	9214				7447	7471	8399				8579	8696				8789	8683
8767	8379	6547				7677	7543	7788				12603	7864				7640	8211
8109	8064	8810				7765	8172	7846				7509	4745				7635	9120
8064	7114	8877				7007	7188	6822				9107	6492				7131	8067
7365	8804	8070				9292	8069	7723				6443	8867				7529	7046
7623	9028	7995				7753	7923	7785				11020	6174				13738	7667
7122	7714	7295				6570	7236	7159				7271	10042				5957	7784
9121	7824	7340				7995	8047	7394				16066	6542				9228	7722
7907	8214	10360				7169	7823	7819				7155	8323				4459	12723
9221	8370	9418				6876	7986	8226				7468	6316				8033	8465
8996	9377	9641				8047	8205	8392				11979	6150				6547	12262
7868	8147	6897				8016	7156	7454				4443	6143				8094	9025
8319	7202	7230				7931	8797	7657				4194	16174				7437	12990
8319	7891	9166				7550	6564	7648				6087						11888
8351	9380	9453				7933	8042	7199				11725
7759		7741
8253
Bumetanide
Females						Males
DMSO	1 μM	5 μM	25 μM			DMSO	1 μM	5 μM	25 μM
7287	6862	10833	5636			6354	8858	11060	8916
6822	11641	7762	8655			5325	9362	6395	12306
8246	8866	6729	8749			6014	8557	8767	7847
7244	8072	12835	8724			6660	8094	8243	7664
7270	10216	12812	12677			7481	4769	6430	6764
10106	9547	10191	13066			7054	6763	7355	13684
9826	6830	7757	13505			5098	9830	9018	5061
7129	14338	6843	9866			6702	10613	8420	8503
8401	7344	9432	13525			7658	11065	7514	8833
8292	9370	9397	10761			11103	10554	9728	8818
10493	11071	8741	9598			6093	7128	9641	7745
12580	6844	9214	9346			6222	7098	11296	12971
10205	9660	9852	9621			6536	9770	7480	13023
6236	11207	13325	13692			9238	5692	6921	7654
7269	10595	13139	13731			3938	8430	8841	8032
Trifluoperazine
Females						Males						Females					Males
DMSO	1 μM	5 μM				DMSO	1 μM	5 μM				DMSO	25 μM				DMSO	25 μM
7114	8582	9027				6400	7600	8451				5264	9744				7046	12293
8088	8736	9652				7142	9353	8067				7173	9154				7650	11570
7552	8148	7999				7782	8523	8128				7130	12545				8937	12644
7786	9225	8915				7467	9061	9133				6542	13181				7878	8014
8085	10209	9324				7012	9313	8478				11193	5881				6449	8907
10084	8149	9076				8061	8616	6942				8380	8213				10221	11106
8022	9573	9271				6679	9199	8148				8225	8346				5247	11013
8158	8549	7957				8683	7901	8457				7425	7841				7141	4793
7863	7218					7857	8165	7620				10793	10342				8441	5960
7933	7894					6903	9000	8207				8561	11669				7779	6200
10013	8946					7131	8882	7716				6494	11887				7974	9627
6320	9427					9118	9315	8515				8731	12320				7037	5110
8250	7733					7199	8915	8117				5159	5371				7094	7519
6106	8280					7987	8078	8374				7191	7878				7799	7018
7534	7015					7804	7754	8630				9124	10253				9734	8324
8500	9663						8644	7199
	7611						9897
	8427						8575
	10197						8709
	5792						7666
Ranitidine
Females						Males
Water	1 μM	5 μM	25 μM			Water	1 μM	5 μM	25 μM
8447	6644	5479	6304			7455	8624	6428	11569
8187	6940	5372	8027			6732	6505	8397	6955
8975	7569	8074	6790			6228	7783	7502	5785
6471	8399	3612	7371			11569	6999	3944	8627
8337	6286	5761	6615			5960	8310	7353	10900
7794	6715	7652	7353			11879	9472	7588	8870
9431	7575	6586	6638			7176	7265	8378	7684
8644	7167	8250	6948			7548	7584	4550	5955
14456	7552	9850	10747			8229	4845	4762	8251
5672	7434	8816	6465			9294	4789	3638	5844
10657	6914	8324	7748			9035	6303	7165	7135
9667	8761	8185	7521			8655	7881	5982	7085
9505		9256	8275			11845	8499	5757	6658
6864		8503	6023			6592	8761	7195	6581
9813		8585	5880			7748	8388	8548	6947
Histamine
Females						Males
DMSO	1 μM	5 μM	25 μM			DMSO	1 μM	5 μM	25 μM
7639	6964	8054	13845			6265	7410	5351	4474
6698	6314	6525	6238			5561	7962	7240	5621
7178	8968	9447	13041			11075	7847	6833	5712
8162	8910	9224	6567			7612	6476	8956	11221
4893	8406	9968	7628			7904	7186	11275	6920
4963	8737	7039	8351			6954	11741	11375	12512
8012	5245	7333	9051			6021	12367	8053	6439
6662	6403	7278	7098			7165	8286	8700	7232
8805	8982	6645	6919			7215	8113	8262	8061
11408	8070	6048	7554			8148	7563	8566	11266
7044	14993	9132	11966			4522	8042	11640	11678
6720	5500	9136	12491			6341	7865	11200	7647
10770	13604	9885	6317			6506	8787	7173	7596
9043	8341	5993	5962			4305	8350	9083	5854
7181		9571	5745			4208	5261	9022	5643
Benactyzine
Females						Males
DMSO	1 μM	5 μM	25 μM			DMSO	1 μM	5 μM	25 μM
5960	13216	14590	6496			13858	12967	6487	5482
8245	7386	17520	17263			9578	14105	7193	8764
7443	9351	7928	10888			6869	14106	6781	13760
8886	8816	10677	8114			8172	6903	5375	8285
7870	9560	6507	14739			9579	8582	9514	12778
8542	10069	7945	10815			7433	8350	12795	7572
10328	9964	10689	15198			9896	7128	4379	12038
6355	15645	14220	15091			9950	7415		6878
11816	14945	7306	14938			6176	13564		14283
12265	13062	8666	15011			9392	14342		8395
8284	7827	5286	14139			8805	8462		7749
7677	14957	8681				9565	13031		11147
9469	15336					7340	7400		9607
	13685						3989		8564
	5720						12037		4806
Amifampridine
Females						Males
DMSO	1 μM	5 μM	25 μM			DMSO	1 μM	5 μM	25 μM
6393	2528	7627	9152			8871	6998	8178	5850
14363	9420	7330	6771			6953	6029	8085	9015
5222	10160	7541	13917			13583	7831	5910	7313
9989	8275	8153	14536			7449	7471	8806	6218
8820	9115	7117	7235			7076	9923	9530	6880
17445	10263	7923	15404			8391	7000	8561	7927
7078	7946	7738	5737			8253	8233	10424	10516
7322	9563	9299	10918			7072	9421	8374	9044
5798	9124	7888	7212			13945	6948	7832	9742
8060	10576	7303	8339			6755	11033	9120	12299
8955	10197	10143	14488			12813	7219	8192	11278
6331	8309	9340	15562			7036	8923	9314	14602
	6167	5535	6322				9550	10695	7650
	9527	8350	14767				8762	7810
	10225	9899	14593				7772	8325
Methacholine
Females						Males
DMSO	1 μM	5 μM	25 μM			DMSO	1 μM	5 μM	25 μM
7298	11429	8844	5441			6606	11370	10697	6955
6835	10537	10596	8717			7214	13966	5372	11414
6857	9596	10621	14364			10182	14342	6667	9710
6435	15484	10342	11261			8788	10477	10041	14060
6488	10453	9117	9032			14274	8220	7457	8853
7634	9130	11368	9115			9158	6264	12094	9359
15215	7783	7314	12648			13181	7925	7401	7915
8755	4388	8975	10251			7474	8860	9006	11407
10140	14147	5813	13088			9234	10288	9565	8504
9262	12329	10856	8236			6812	8256	12879	7694
5653	6639	8548	8119			9776	10416	7530	13739
14395	7861	10707	9347			9341	14871	5904	8834
12159	15020	10744	15698			9648	12273	12284	5895
	7784	14904	7661				9187	8300	8633
	11356	9497	15093				9714		13479
Salinomycin
Females						Males
DMSO	1 μM	5 μM	25 μM			DMSO	1 μM	5 μM	25 μM
5625	10174	9649	17015			10863	5136	10549	9948
14444	9081	10007	6065			7049	13482	13381	11179
8157	15985	9781	9020			8371	14175	9614	12860
9538	12782	5575	13959			10170	14727	12972	12606
8531	15614	7106	6647			9036	12623	7125	8966
9301	9475	7608	7023			7293	15008	5464	10037
6006	16030	7921	6142			8945	9988	8935	9590
9309	8346	7333	8566			8862	13884	8482	14526
8092	6109	6853				8236	12997	8286	8311
6818	10174	9087				12525	7470	7043
7740	15484	7601				13930	12349	11918
8431	10323	8965				5009	8824	7654
9243	7486	10949				8792	8656	13169
	5939	10391					14978	8866
	15129	14395					9987
Celecoxib
Females						Males
DMSO	1 μM	5 μM	25 μM			DMSO	1 μM	5 μM	25 μM
4911	5927	5722	5362			4788	6920	7307	3239
5391	4781	6046	5005			8134	7010	6065	6139
3886	4971	7773	4493			8705	5848	7484	6632
6778	5626	7311	6578			6986	5264	7639	3660
8279	7210	7494	5270			7130	6598	6759	4774
6541	6492	7112	5032			6756	6770	6586	7218
7210	4022	8628	6110			6515	6306	7697	4406
4995	8189	5023	7739			8642	5753	5573	6090
7915	3300	5727	4134			6058	7460	6695	8853
4991	4281	7176	7190			6448	4975	5478	6248
3763	5737	6962	7322			7190	3539	6666	6459
6520	4983	5016	3767			7063	5370	6174	8135
7829	4965	8140	6014			6501	6414	5176	7194
6053	7394		5588			4700	5329	8382	6693
4337	5398		7480				6026	7754	7996
Ibuprofen
Females						Males
DMSO	1 μM	5 μM	25 μM			DMSO	1 μM	5 μM	25 μM
7036	8486	6377	6789			5817	6135	7687	6426
6248	5739	7792	5443			5741	5557	7904	6785
7909	7632	7307	4948			6852	5015	8038	5951
8407	3729	6952	5575			5425	7385	3547	5095
5872	4444	7931	6679			6930	6685	5159	6141
5671	4609	8614	4312			6017	6999	4478	5979
6972	8139	8335	6993			6933	7403	5782	6204
7173	8126	8061	7690			7838	3970	7087	5407
6440	7706	3561	3484			6086	4399	5695	5310
5609	6074	3149	5754			7012	6691	7472	7557
6638	5979	5532	3750			6066	4118	6267	5419
4380	5333	6521	7652			6901	6329	5791	7935
5238	6674	4119	5302			5389	7306	7801	6132
6909	4093	6695	6518			6964	7021	7437	6041
5291	12158	4855	6379					5781	5385
Tolmetin
Females						Males
Water	1 μM	5 μM	25 μM			Water	1 μM	5 μM	25 μM
7052	7536	4924	8243			6922	7994	7186	5275
6094	4457	8284	7201			6656	7996	8287	8007
6037	4213	6860	5259			7588	7597	6790	7622
4587	8922	8557	7110			8319	8375	9089	7787
5147	4991	6366	8992			7900	6314	7084	7679
4847	3520	7816	5592			7210	4236	7594	8433
6488	4173	7853	7864			5991	6589	7968	7738
6505	5930	7392	6761			5606	6197	7983	6750
7788	7884	8253	5005			6295	8223	7452	6797
6621	4234	8480	8800			6569	8520	7738	9218
5967	5041	5952	6375			5823	4847	8157	7893
5949	5397	6605	7123			7242	4225	7608	7719
6107	7094	7046	7973			6040	8361	8799	7734
8074	8412	8236	7793			8976	7088	7315	7197
4983	5549	8266	8218			5964	8013	7134
Prochlorperazine
Females						Males						Females					Males
DMSO	1 μM	5 μM				DMSO	1 μM	5 μM				DMSO	7.5 μM				DMSO	7.5 μM
7419	8304	6167				7441	8278	7417				6555	6468				5897	7846
7717	8487	9710				6264	8965	5172				3022	4234				5974	7343
7863	8994	7158				7189	8077	8051				4988	4038				3899	5238
6299	8565	7801				5394	7751	7736				6470	8313				6780	7072
8434	10345	8194				7455	8142	7348				5464	7505				7686	5931
5829	8474	8999				8904	8644	7793				6940	8553				5014	7213
8456	9242	7574				8297	6856	7097				5122	7552				5022	4031
8329	8355	8378				7667	7739	7188				5316	6832				7468	7325
9051	7499	7593				6551	5558	7266				4919	2850				8436	4867
7231	6278	7792				7995	8116	6464				8220	8319				5569	6359
7258	8594	8342				7618	6429	8039				3907	5847				6879	5470
7395	8467	7309				6825	6902	7618				6437	4905				5173	5869
7762	9469	5567				7449	7818	6533				8138	6271				8662	6657
8379	8929	8670				7044	6775	8095				6363	5055				4954	4955
8008	7766	8528				8489	8071	8542				5790	3241				4391	6410
6679																		6635
																		7995
																		6422
																		7288
Spiramycin
Females						Males
DMSO	1 μM	5 μM	25 μM			DMSO	1 μM	5 μM	25 μM
7431	4725	7459	8906			6619	5716	6473	7329
4398	6405	4354	6284			7098	8180	5764	6179
5957	8512	4592	8213			6219	7178	8108	6280
8248	6307	4462	7349			6028	5958	5184	7320
5353	7871	4579	7200			7053	6737	8573	8082
5418	4362	3293	6237			7165	5880	6753	7608
3795	4389	5381	8062			7487	7378	4193	5331
8811	7613	5397	6635			6665	5199	6328	6067
4814	8043	4659	8127			4691	7360	7003	7656
6866	6000	8171	8225			7387	8023	7982	7824
6031	3717	4968	5573			2709	4334	7816	6771
5497	8855	3781	5886			5203	9202	7124	6077
6682	7933	7515	7733			5574	7871	7600
7503	7279	4666	6173			5827	7325	5528
4237	5121	7818	6782			6697	7546	6471
Nomifensine
Females						Males
DMSO	1 μM	5 μM	25 μM			DMSO	1 μM	5 μM	25 μM
3846	6517	7561	4116			6690	8401	5598	6159
8016	8305	7984	4167			5400	7853	6527	6831
6475	6256	6358	5775			4743	8290	4748	7256
6796	8138	4714	4889			5471	6660	5568	5262
8702	8904	5317	7581			6548	7491	6800	6548
6058	7909	4904	6728			5808	6857	5530	5947
5739	6545	6438	5646			4913	6629	6850	7926
7856	5717	7139	5353			5242	6827	3051	4746
6255	7974	7721	4566			5357	5738	5322	5919
4333	6549	5852	5313			6068	6572	6413	5078
6803	8433	5055	5081			7228	7660	7153	6987
3975	6364	6129	5616			6402	4765	7277	4337
5348	6573	7542	4313			4945	7398	6390	6739
4775	8667	4366	5603			7001	6860		5632
4843	5871	4654	5406			6252	8392
Glutathione
Females						Males
Water	1 μM	5 μM	25 μM			Water	1 μM	5 μM	25 μM
7241	4298	4990	8242			6889	8768	4778	5540
7224	6202	4134	5890			7705	5806	8017	7497
9078	5514	6931	5378			6287	6732	8005	7066
4730	6579	5293	5185			7380	7242	6900	6009
4755	7612	6109	5374			7145	5594	7348	5464
6048	6666	9211	5588			7620	7348	6786	6723
6006	6739	6670	8296			8582	6684	7898	7257
6810	8789	2766	6863			7793	6861	6241	5009
7724	5217	6332	5388			8689	7756	8027	6863
5173	6025	7647	5112			7568	6891	7046	4814
9372	4611	5722	3763			6850	7528	7393	7172
2927	6786	4481	6860			6297	7979		5927
5869	8251	8282	5648			7377	5554		7751
5527	6406	6015				8131	7450		5778
6997	6915	4288				7488	7797		5886
6001						6368
4937						6480
6847						6766
8407						6840
7967						7637
7474						5509
7288						7203
8486						8290
4593						6846
5425						8303
3853						7577
5395						7346
5947
5257
6198
β-carotene
Females					Males							Females						Males
Corn oil	1 μM	25 μM			Corn oil	1 μM	25 μM					Corn oil	5 μM					Corn oil	5 μM
7640	7068	6994			9109	7817	7507					4085	5745					6920	7143
7200	6802	5438			7303	9463	6113					7003	8199					7234	9714
6471	6365	6594			8696	8181	7247					7041	7192					6610	5788
5783	7314	7101			7136	8020	7139					4665	6080					6283	6047
8892	8203	7457			8382	8024	8254					7399	7142					8798	5670
13545	8755	6426			7219	7024	7202					8137	5918					7802	7196
4135	9244	7489			8503	7602	5703					4897	6226					5653	5901
7249	8895	6009			8358	7351	7205					5449	7276					6558	7686
7237	6975	7448			9094	7998						6311	5888					6899	6816
6481	8305	7219			4342	7628						9458	7338					5195	6815
	6366	8379			7651	7813						7207	5555					5717	7635
	7525	8015			12230	11410						8337	6065					6463	4776
	6578	4959			7869	6567							8033					6958	6160
		8272			6147								4016					7016	6826
					6301								5376					8383	6309
					7828													6243
					8924
					9163
					5581
					7670
Ascorbic acid (Vit C)
Females						Males						Females						Males
Water	1 μM	5 μM				Water	1 μM	5 μM				Water	25 μM					Water	25 μM
7823	7045	7358				8960	7818	8291				8406	7530					6701	4991
10196	9017	8755				8542	8983	6201				7703	9014					5882	5859
6836	8934	6374				8204	8567	5389				7523	5591					6431	8166
9382	8519	7375				8499	6429	7012				7073	7583					6536	6837
8289	11607	5556				8621	7910	8104				8636	7808					7704	7250
9432	9477	7227				8651	8480	4921				8414	5116					7449	7248
8818	7689	7774				8586	8539	7855				6767	8456					6487	7302
8620	7700	6930				8573	7182	6867				8252	6386					6456	7847
9224	7400	6491				7161	8316	5431				8576	6727					8286	6966
10045	8518	6843				7215	10687	6479				7333	7402					6941	6923
9108	8741	5584				7218	8638					8369	6369					6116	7828
5157	9989	5617				7960	8650					8353	7631					8467	6940
9409	6797	4778				7764	8341					8733	7399					8157	7154
3768	10706	5947				6690	8006					7292	5721					7084	8451
7378	10149					5819	8440						9625						8131
5691						7506
8403						7386
9117						5095
5911
7191
6950
6665
5455
4020
8597
Triflusal
Females						Males
DMSO	1 μM	5 μM	25 μM			DMSO	1 μM	5 μM	25 μM
8315	9153	6489	8110			8212	7170	8171	7641
8062	6569	7911	8326			7762	8189	8391	7233
8422	7468	8765	8474			7971	8520	6064	8606
8100	7730	8151	7166			7503	6340	6915	5944
9467	7754	7988	8390			8467	7291	6465	6946
7588	7684	8584	6001			7890	7743	5797	6665
7544	7392	6688	5829			8528	5633	4941	8089
6806	9326	7542	8775			9045	7292	5491	5716
7517	7133	9113	6311			4664	6366	8433	7599
7923	9735	6693	7859			7286	7318	8445	6176
5256	5679	5222	6339			6468	7167	8617	5805
7634	7627	8315	6578			7323		7513	6527
9230	8441	6285	7164			8893		7143	6239
7382	9188	7627	8206			6946		7401	7506
6827	7732	7534	7386					8387	6947
		7764
Oxaprozin
Females						Males
DMSO	1 μM	5 μM	25 μM			DMSO	1 μM	5 μM	25 μM
7604	6797	8852	9359			6691	7674	8475	8139
6386	8667	8844	6971			6890	6566	8599	7597
7922	9188	8332	4756			7482	8588	6634	7855
7422	6131	8794	7633			7423	6017	7794	8774
4473	5098	6670	9338			7265	7877	7460	7143
7829	7345	9072	7206			8922	7286	7594	6787
7329	8761	7686	7585			6988	7862	7309	7843
7006	8425	7830	8789			6135	8020	6838	8136
6818	4421	6961	9597			7405	7932	7900	7726
9268	9548	7268	7217			6058	7379	6051	9144
6608	5196	6173	8013			7981	8368	5922	7687
6876	6408	6419	7508			7300	6446	7739	7853
8308	7359	6144	7469			7124	4944	10242	5778
9651	7564	8518	7968			7769	8007	8470	8161
9699	6322	7671	7682				8683	8555	7481
Nortriptyline
Females						Males
DMSO	1 μM	5 μM	25 μM			DMSO	1 μM	5 μM	25 μM
7336	8846	5421	8473			7451	6549	7083	7121
8294	7632	8213	6977			6615	9041	7946	7333
8130	9423	7384	5291			9625	5924	6973	9775
5327	6497	7265	6391			7545	6113	7779	6896
6007	7188	9110	7173			6108	7934	9177	7781
7883	6570	7321	8872			8063	9160	6656	7040
5504	8530	8466	6518			8452	7544	7122	7095
7045	8323	8450	8946			7974	7974	7306	8068
5682	7418	6706	8782			6609	6240	8423	8834
8625	6809	8924	9307			7869	7417	8917	7773
7804	9454	9061	7796			8175	6112	6693	8773
8194	7350	7471	8969			7973	6786	8337	8511
8030	7826	8864	8658			6822	7272	7708
4973	10467	6655	8337			8847	6992	7826
	5859	8223	6249					8059
Riboflavin
Females						Males
DMSO	1 μM	5 μM	25 μM			DMSO	1 μM	5 μM	25 μM
4319	7276	7397	6613			7316	7702	7797	8163
8425	8399	6624	5792			7572	9058	8463	6842
9120	7871	9198	4342			8280	7742	8734	6293
6065	7835	7368	6351			5993	8127	6808	7722
8033	7526	4869	8059			8679	9192	8400	8377
8332	7737	8728	8094			8521	6934	7825	7359
7774	6062	7990	8090			7490	9150	8930	7340
8934	9656	7709	3945			7370	8414	6120	8582
8945	9570	6998	8364			7988	8809	7567	5142
6855	7385	7489	8279			7974	7140	6574	5827
7474	7009	8553	7861			6298	7981	7362	7566
6060	7733	8477	8528			6904	7760	8704	6764
7305		5327	6265			6678	8420	8713	7523
7516		7976	5688			9709	6503		5596
		7324	9699				6981		6801
Ampicillin
Females						Males						Females						Males
Water	1 μM	5 μM				Water	1 μM	5 μM				Water	25 μM					Water	25 μM
8725	9177	8726				8563	6930	8559				6491	5141					6184	4870
9111	10467	8701				8282	8051	8492				8773	7064					8099	7874
9774	9097	7497				6133	10739	5928				7789	6159					6607	6646
4698	8126	7041				7008	6519	5405				9582	7656					6041	6805
7209	8949	8970				5803	11196	7906				6790	6089					8105	6834
9913	6758	5562				6647	6378	8353				4129	4973					7562	7420
6268	3233	8864				7386	6948	8008				8640	8946					6621	8446
8853	8368	10637				8495	9541	7137				7648	6783					5603	6992
8065	7420	9972				7722	10037	6104				8079	6715					7388	6620
6944		10018				9009	7999	8431				7450	8621					7844	6516
7912		8608				7746	7605	8407				8080	6897					7327	5488
8444		8983				7961		8273				9321	8247					6334	5658
6980		9430				7128		8146				6630	6613					8220	6994
9126		8393				7757		6260				6508	4666					6208	5982
8025		10310				7283		8758				7961	7582					6318	7314

## Sheet: RNAi
25958	BDSC	ACE RNAi
DPAGT1 - Rep1			DPAGT1 - Rep2			DPAGT1 - Rep1			DPAGT1 - Rep2				eya-GAL4
Females			Females			Males			Males				Females			Males
attP2	25958		attP2	25958		attP2	25958		attP2	25958			attP2	25958		attP2	25958
13078	15494		15235	13679		10582	9694		10080	10363			17018	17410		13633	13979
12295	15864		15069	13581		10571	10536		10553	8980			16455	17550		14684	13973
12909	17294		13652	15240		10483	9314		10560	10724			16081	17913		13942	13900
16158	14336		14871	14542		10630	10337		9882	10913			16814	17022		13996	13410
15038	16878		14530	12563		9998	8472		10295	8354			16645	17023		15387	13959
14196	15281		14618	14236		11803	10832		9638	9439			17387	18122		12539	14587
16599	15262		14511	15275		10664	11197		11180	9787			16270	16031		13771	15059
14457	16768		15975	14823		11954			9733	8161			15567	17372		13061	13944
11366	13480		12608	14008		11489			11180	9038			16382	16761		12728	13762
14837	13979		16870	13739		10873			9066	9161			16928	17429		12779	13856
13961	16851		12823	15051		10923			9390	10096			16201	17945		14112	13922
12606	16337		14230	13233		10213			10338	11346			16872	17325		15024	14644
14719	14312		14033	14096		10925			8565	11430			17933	18176		12551	13564
12470	14460		14389	12589		10280			11316	10837			16326	17174		13991	14037
12974	15524								9944	9381			17522	16785		13315	15039
	13816								10505	10770
	16638								9429	11255
	15131								8217	9387
										11042
										8754
										8221
										9988
105432KK	VDRC	ACE RNAi
DPAGT1 - Rep1			DPAGT1 - Rep2			DPAGT1 - Rep1			DPAGT1 - Rep2				eya-GAL4
Females			Females			Males			Males				Females			Males
attP	105432KK		attP	105432KK		attP	105432KK		attP	105432KK			attP	105432KK		attP	105432KK
10491	9185		10700	11090		8691	9601		10266	9379			17336	18337		14523	14361
11709	10288		10426	10665		7749	11367		10349	10221			14707	16709		14923	13772
10151	10111		9093	11180		8296	10569		9440	8454			16726	16857		14249	13997
11923	10332		8734	11589		8240	9901		9115	8894			15945	15944		14135	14227
9574	9474		11718	12822		9633	11910		10029	9575			16930	16327		14024	14025
9654	11257		11801	12338		8977	9132		9118	10454			15643	17190		15162	13912
9966	12757		10670	10915		8736	10046		8225	10343			16228	17312		14053	14447
9589	11958		10878	10565		9789	9519		8081	10561			15871	16912		13957	14175
9538	12108		10222	11424		9773	11005		9065	11148			15767	17236		14338	14876
9949	12374		8942	11572		9845	9473		8835	10388			16043	16169		13644	13714
9201	12032		8762	11645			10651		7840	11200			16112	16570		14595	13834
9193	11131		11943	12248			10684		7850	9191			15992	16877		13915	13919
10612	10558		11809	11774			9954		8472	9459			16041	17233		14701	14512
10630	11710		9165	12881			9522		9156	10053			15508	16994		14737	14574
9486	11429		10075	12788			9201		10076	11758			17135	16554		14682	13852
27511	BDSC	Black RNAi
DPAGT1 - Rep1			DPAGT1 - Rep2			DPAGT1 - Rep1			DPAGT1 - Rep2				eya-GAL4
Females			Females			Males			Males				Females			Males
attP2	27511		attP2	27511		attP2	27511		attP2	27511			attP2	27511		attP2	27511
12102	11068		11426	13019		9902	11259		10240	10195			16424	18519		14901	15183
12051	12712		10859	13188		10061	11132		10672	10482			15568	17565		13338	15400
12200	11963		11827	13763		9975	9708		10390	10258			15434	17836		13053	14546
11668	11687		11632	13145		10006	8861		10972	10505			16891	17064		13711	14827
11765	12479		11893	12294		10447	9395		10222	10342			15502	17426		12891	15373
12099	13135		11960	13868		10937	10172		10553	10887			15239	17486		14264	14374
12407	13339		11521	12099		9949	11475		9623	11081			16643	18466		14401	15997
11740	13281		12359	12881		10592	10081		11176	8552			16107	16794		13912	15451
11901	11847		10599	13112		10619	9837		10865	11063			16094	17342		14413	14857
10412	12980		11893	12190		10690	10851		9142	11015			17188	18846		14639	15272
11629	12262		12219	13081		11236	9962		11618	10120			16828	17539		14105	16007
12003	13201		13356	13442		9101			9515	9669			16471	18204		14081	16022
10572	12385		11947	14071		11583			11237	9346			16558	18066		14500	14607
12135	12044			12640		9777				10921			16259	16881		13351	15239
10896	13242					10655							16797	16039		14011	13505
50619	BDSC	DAT RNAi
DPAGT1 - Rep1			DPAGT1 - Rep2			DPAGT1 - Rep1			DPAGT1 - Rep2				eya-GAL4
Females			Females			Males			Males				Females			Males
attP2	50619		attP2	50619		attP2	50619		attP2	50619			attP2	50619		attP2	50619
11539	17350		13761	14682		9396	13376		12229	14134			19512	21099		13649	14540
13459	18117		15154	16906		10067	12331		10343	13830			18668	21767		14018	15007
14264	15805		11211	16960		11188	12936		11904	12870			19219	19988		13918	15220
12494	18469		13492	15299		9581	12747		10951	13057			19123	20206		13381	15079
13967	15493		14498	15043		11057	13181		10606	12258			18140	21120		13628	15343
13787	17588		14760	14954		10172	12283		11286	13452			18486	20367		13017	15551
11382	14376		11783	13550		9570	11130		11974	12877			17492	20786		13309	15643
12510	17823		12712	16237		12258	12558		10180	12359			19151	19882		13476	15282
14058	16123		13184	17235		11507	12960		9974	13496			19686	21236		13568	15819
14068	17776		12372	16125			11071		10993	13188			18129	18852		14646	15453
12344	16501		12729	15543			13120		10444	11492			18640	20072		14065	15268
13479	15463		13641	15884			12400		11357	12044			19411	19999		13186	13736
12549	16461		13294	15809			13304			12197			19387	18697		13996	14724
13310	17845		12843	15241			13101			14485			18875	19554		14390	14871
13033	16712		14236	16348			12639						19140	19593		13784	15092
				14104			13637							18831		14337	15039
																	15429
																	15268
																	15610
31256	BDSC	DAT RNAi
DPAGT1 - Rep1			DPAGT1 - Rep2			DPAGT1 - Rep1			DPAGT1 - Rep2				eya-GAL4
Females			Females			Males			Males				Females			Males
attP2	31256		attP2	31256		attP2	31256		attP2	31256			attP2	31256		attP2	31256
13367	15716		14424	11731		10975	11426		10095	10978			19512	18938		13649	13194
13578	15116		11828	12028		10052	11514		13325	11476			18668	20352		14018	13580
12629	14992		10928	12412		10807	9624		12259	11071			19219	19303		13918	13495
13278	14743		11809	14027		9968	12156		11180	10564			19123	20304		13381	13399
13973	12593		13348	15410		9665	9802		10229	10897			18140	19361		13628	13848
13297	14419		11360	12607		10087	10781		10219	10065			18486	19004		13017	14784
12140	13097		11989	12255		10081	10046		10271	11188			17492	18445		13309	13450
13687	15773		12282	12918		11645	12226		11269	9453			19151	19099		13476	14941
14434			12028	13373		9639	10128		10730	9914			19686	18638		13568	14275
11197			15587			10493	9383		12807	11014			18129	18853		14646	14133
10670			14255						10647	9777			18640	18540		14065	14621
13490			11980						11478	10724			19411	20421		13186	14611
12408			14813							10799			19387	19891		13996	14683
			12451							10067			18875	18805		14390	13501
			12789							10840			19140	18245		13784	14043
										9728						14337	13796
										11041
27030	BDSC	ddc RNAi
DPAGT1 - Rep1			DPAGT1 - Rep2			DPAGT1 - Rep1			DPAGT1 - Rep2				eya-GAL4
Females			Females			Males			Males				Females			Males
attP2	27030		attP2	27030		attP2	27030		attP2	27030			attP2	27030		attP2	27030
10572	12519		10966	11422		8983	11218		9832	10699			16350	17489		13209	13228
11533	12993		11726	12004		11694	11768		10058	9911			16722	15995		13700	13541
12210	10735		10874	11485		10394	10713		9709	10345			16068	17416		13950	13596
11177	10265		11583	10830		10221	10417		10125	10425			16545	16671		13273	14844
9905	14209		10893	10771		10218	11340		10715	9800			15962	15721		14366	13260
10676	19078		10112	12507		11354	10231		9059	10023			16501	17035		13377	13193
10987	18056		10843	11852		9589	10860		10781	9741			16607	16657		12855	14146
9944	11235		10380	11667		10254	11788		8598	10156			16401	17258		13416	13950
11258	17209		10083	11915		10803	12034		10206	9187			17369	17128		12609	14167
10478	14074		11767	13121		8856			11318	9797			16297			13216	13117
11381			11013	11560		11193			9134	9397			16786			13261	14815
11343			9562	12022		10415				9952			15039			12707	13087
10505			8665	11964		9833				10876			17107			12706	13930
9441			10732	12581						9852			16026			13195	14086
11385			10530	12141						9098			15520			13085	14461
51462	BDSC	ddc RNAi
DPAGT1 - Rep1			DPAGT1 - Rep2			DPAGT1 - Rep1			DPAGT1 - Rep2				eya-GAL4
Females			Females			Males			Males				Females			Males
attP40	51462		attP40	51462		attP40	51462		attP40	51462			attP40	51462		attP40	51462
10948	13005		12007	14975		9623	9006		12126	11984			17741	17842		17340	14538
10651	12772		13540	16115		10454	9846		10691	11967			15533	18204		14931	14715
11522	11448		12611	15428		9778	9841		12323	10215			15996	15721		13878	14310
11072	12197		12257	15376		8514	11191		11676	11936			16760	17191		14252	14445
11454	11522		12300	14671		8986	9980		10574	11772			16805	16308		14726	12330
10704	12714		12988	15764		10390	10172		10940	12410			17307	16755		15554	15221
10854	12811		13242	13601		8363	11783		10697	11712			16932	16873		15042	14957
11367	11866			14346		9310	10106		10574	12639			17133	17910		14515	15555
11057	11853			13525		9589	9686		11203	10344			16443	17195		15245	14282
11579	13448			14641		10667	9464		11429	12271			17119	17406		14455	13818
10911	12168			13598		10475	11143		12515	12571			16950	17308		14144	15143
12405	12761			13116		9228	11271		10343	11063			16435	17090		14015	14371
10517	13428					9360	9212		12372	12496			16661	17219		15184	15568
11338	12176					8847	11063			12169			17467	17023		13809	15192
11179	12818					8510	11359						15978	17518		14655	15342
92640	BDSC	Dop1R1 null
DPAGT1 - Rep1			DPAGT1 - Rep2			DPAGT1 - Rep1			DPAGT1 - Rep2				eya-GAL4
Females			Females			Males			Males				Females			Males
w1118	92640		w1118	92640		w1118	92640		w1118	92640			w1118	92640		w1118	92640
10325	4471		9979	9470		8344	6496		9060	10238			16221	16684		14230	13359
8373	5936		10974	9122		8270	7361		8732	9073			15452	17065		14221	13430
9465	6571		12365	10279		9458	6572		8978	9192			16990	16425		14793	13140
9901	7636		10396	7579		9602	6724		9689	8772			15928	17979		14119	12856
9977	4723		9271	9169		9111	7880		9304	9131			17206	15282		14264	14220
9388	6232		10912	10777		8335	5728		9778	8420			16819	16592		14018	13416
9944	6879		9608	9549		9779	7668		10938	9063			15693	16914		14424	12647
9607	7075		10434	10723		6605	6112		9894	9327			16397	17504		14012	12397
10018	6708			9179		6320	8096			8984			17341	15824		14760	14255
8542	7519			9892		9047	7894			9291			15602	16767		13577	14203
8971	5800			9494		8971	6347						16534	15791		13561	14166
10605	8741					8123	5735						16718	15683		14654	13769
9498	5724					8813	5934						17001	16499		14527	13943
9181	4682					9485	6754						17320	17119		14015	14732
10439	4920					9519	7364						15874	16827		13039	12918
10253						9866
9385						8190
7730						10072
8679
84719	BDSC	Dop1R2 null
DPAGT1 - Rep1			DPAGT1 - Rep2			DPAGT1 - Rep1			DPAGT1 - Rep2				eya-GAL4
Females			Females			Males			Males				Females			Males
w1118	84719		w1118	84719		w1118	84719		w1118	84719			w1118	84719		w1118	84719
10962	9992		8703	10200		9355	8372		9131	8923			16221	17497		14230	13566
9618	9267		11003	11258		6668	8968		10186	9858			15452	16712		14221	14012
9975	9256		10838	10057		9207	9231		8466	9187			16990	17572		14793	13533
10268	9049		10902	10182		8405	8290		9380	10711			15928	17716		14119	12977
8581	9010		10418	9507		8596	8685		9291	8237			17206	16341		14264	14200
9808	10797		9268	10035		9658	7855		9329	10496			16819	16923		14018	12834
9736	8709		10255	9345		8302	8671		8775	8639			15693	17303		14424	13485
8362	8543		10061	9750		9066	9160		8948	8613			16397	17391		14012	14005
10725	10450			10986		8654	8468			8530			17341	17189		14760	13422
9866	7977			9301		8774	8210			9559			15602	17170		13577	14261
10569	9418			10889		10214	9438						16534	17507		13561	13756
10872	8591			10409		8454	8745						16718	17444		14654	14204
8490	8086					8832	8992						17001	16550		14527	13807
9791	9281					8699	9272						17320	15892		14015	14348
9440	8862					8650	7323						15874	16209		13039	13841
12050						9804
9195						8378
9819						10023
84720	BDSC	Dop2R null
DPAGT1 - Rep1			DPAGT1 - Rep2			DPAGT1 - Rep1			DPAGT1 - Rep2				eya-GAL4
Females			Females			Males			Males				Females			Males
w1118	84720		w1118	84720		w1118	84720		w1118	84720			w1118	84720		w1118	84720
5923	8984		7578	6416		5953	8934		5520	7344			16221	17258		14230	13263
7880	7604		6243	7970		5507	7474		8428	5747			15452	17271		14221	13586
8111	9916		5657	7225		4285	7898		6294	9143			16990	16132		14793	12933
8436	9195		7598	7041		8193	8243		4667	8795			15928	16214		14119	13245
6944	10495		7251	7314		6435	9094		7884	8810			17206	17854		14264	13956
5807	8841		8091	8977		6572	7170		8388	7733			16819	17341		14018	13640
7573	10314		8202	7384		6227	6446		6173	7927			15693	16372		14424	13751
8564	9817		6566	7527		5604	6118		6056	5833			16397	17954		14012	14050
5195	8927		7499	9874		5727	7600		5965	6645			17341	17463		14760	13469
7167	6669		8460	8091		7196	8266		6479	7430			15602	16764		13577	14229
6015	8079		8120	10548		6828	5860		5453	6071			16534	16581		13561	12062
5716	11441		8108	12355		4857	7914		6734	8150			16718	17299		14654	12706
7436	7038		5770	8935		7944	7762		6023	7419			17001	17518		14527	14071
7268	8759		8672	10457		6932	7189		5678	6579			17320	16709		14015	13348
8030	8700		6826	11085		6707	7501		6802	6168			15874	16626		13039	14888
7555	9617		7904	8785		7556	7347		6473	8417
7585	8976			6625		6308	8745		7366	6024
	9956			10021		5942	6650		7285	8246
	10359			7648			8659		6664	6827
	8749			9540			7396			7310
	7218			7652			9736			7423
	8449			7247			7171			7756
	8467			8287			6185			5695
	9378			7399			8012			8199
	9458			8883			6795			7515
86134	BDSC	Dop2R OE
DPAGT1 - Rep1			DPAGT1 - Rep2			DPAGT1 - Rep1			DPAGT1 - Rep2				eya-GAL4
Females			Females			Males			Males				Females			Males
attP40	86134		attP40	86134		attP40	86134		attP40	86134			attP40	86134		attP40	86134
11349	10282		12007	7910		9407	7701		12126	9126			18185	16022		10947	13921
9440	9822		13540	9405		8743	8042		10691	7174			16192	18187		12862	14455
10074	9277		12611	8356		9549	7869		12323	8522			17621	17321		10874	12944
10791	10875		12257	8301		10615	7773		11676	8643			15297	18054		14427	13778
11605	10435		12300	9017		9797	8847		10574	8930			15974	17710		14517	15199
10430	9740		12988	9550		9569	9833		10940	8270			16398	17351		15683	14379
12084	8449		13242	9303		9292	7824		10697	9008			16674	16825		14764	16069
13185	10501			9626		9046	7696		10574	7591			15346	16813		13396	13298
10496	9476			9331		10220	9994		11203	7553			15468	18254		15050	14967
12352	10993					10577	8646		11429	8817			16327	18095		12906	13065
11846	10723					8438			12515	8178			15455	16275		15042	13228
10732	9705					10139			10343	9114			14747	17853		13694	14308
11809	10006					8310			12372	7818			13398	17851		14829	13968
11998	10604					9942				8241			15338	18637		14832	13334
12003	10960					10620							13932	19038		14974	13825
														15102
36824	BDSC	Dop2R RNAi
DPAGT1 - Rep1			DPAGT1 - Rep2			DPAGT1 - Rep1			DPAGT1 - Rep2				eya-GAL4
Females			Females			Males			Males				Females			Males
attP2	36824		attP2	36824		attP2	36824		attP2	36824			attP2	36824		attP2	36824
12124	16579		13020	15721		10511	12534		11923	14937			18230	17603		14369	12247
10956	16297		12798	16728		10276	13972		12288	12072			17962	15909		13209	14727
13397	15186		13004	18651		9466	12742		11130	14421			15196	17690		12786	10702
13375	16088		12611	14842		10977	13577		10857	13893			17932	18856		13962	15867
12837	17177		12465	17244		10580	12425		12671	15048			15522	17492		15347	14346
11353	16310		12797	17809		9848	14504		11769	11979			16511	17806		12202	13759
13074	16608		13934	15758		10759	14061		11768	16377			18621	16257		14556	14621
11224	16095		14403	20904		11500	13114		10624	14105			15798	16077		12373	13555
13132	16913		12230	18582		10178	13385		11191	14078			13335	20502		14457	13330
13955	14871		12455	14377		10517	12483		11709	11068			16746	19355		12933	14525
13700	16270		12560	14675		9386	13196		9969	13824			14704	19948		13946	13741
14455	16387		13510	14012		10990	13369		12871	13479			18773	15206		13737	16392
13285	16691		13034	13637		11225	13793		11691	12827			17176	16673		12183	12432
12829	17953		11869	16187		10813	14888		11395	12559			15527	16196		12657	15308
12738	14517		13691			11501	13564		11528	14574			15787	17477		14922
50621	BDSC	Dop2R RNAi
DPAGT1 - Rep1			DPAGT1 - Rep2			DPAGT1 - Rep1			DPAGT1 - Rep2				eya-GAL4
Females			Females			Males			Males				Females			Males
attP40	50621		attP40	50621		attP40	50621		attP40	50621			attP40	50621		attP40	50621
13406	15761		13460	15444		10991	10756		12028	14050			16037	16646		15783	13728
10355	16309		12607	14560		11105	12132		9954	14018			16160	17228		14571	14145
14462	14236		11562	15634		11137	13590		10984	12942			13894	17746		12943	15271
13491	16190		13768	16460		11548	11113		10793	12873			18876	13905		15301	16699
12020	15805		10885	15509		10643	10336		11857	13970			14357	17978		12917	15020
14120	17040		12052	15069		11726	11049		10461	14769			18980	16209		14821	14380
13267	17173		14537	17167		11253	11301		12838	14035			18252	15704		16367	14489
11830	13668		11456	16337		10223	12310		9406	14529			18095	18384		13291	12449
11498	15430		12075	15109		11174	10882		11195	12407			16321	19064		14383	14980
14549	14387		13248	15000		10232	12062		12207	12203			18397	15109		14442	15910
11539	17116		12263	15485		11037	13011		10484	13382			14788	19429		12271	16310
13881	14205		13318	16771		11941	12331		9459	13614			16412	18252		15216	13758
15532	13669		12009	16132		11795	12446		11106	12290			17602	16277		15251	15720
11816	16541		12090	15133		11838	11427		12868	12741			14624	16489		11815	17200
				15866		9335	11972		9878	13010			15134	18354		15359	13852
31981	BDSC	DopEcR RNAi
DPAGT1 - Rep1			DPAGT1 - Rep2			DPAGT1 - Rep1			DPAGT1 - Rep2				eya-GAL4
Females			Females			Males			Males				Females			Males
attP2	31981		attP2	31981		attP2	31981		attP2	31981			attP2	31981		attP2	31981
12435	13127		14559	14297		11118	11561		10390	10148			17911	17626		13439	14433
12417	14194		9162	14026		11261	10671		9584	12011			16135	15983		14687	13859
12160	13749		12410	13739		9712	12838		10273	10590			16555	17990		14570	14882
10805	14900		11469	14696		11144	10347		8335	10888			16872	17591		13617	14082
11628	13716		10969	12918		10612	11644		10708	11308			17828	18490		14037	15003
12432	12613		10960	12650		10502	11770		9813	10885			17849	17242		13526	15350
11939	12947		13199	13889		10038	10997		8247	10039			17780	18132		13595	14120
9193	13350		10475	12940		11283	11560		9161	10186			16881	18464		13513	14478
13241	13486		10507	13971		9707	12025		9076	10354			16311	17453		14029	14247
12385	14969			13759		10668	11891			9586			15149	18085		13572	14953
12481	12951			12384		9789	9784			10134			17243	18198		14249	14520
12898	13885			11898		9517	11053			10394			17108	17440		13435	14460
10966				13641			10446			11235			17151	17863		14643	14923
11260				12358						11613			16766	16853		14232	14738
11303				13738						10062			17688	19131		13269	14467
93710	BDSC	DopEcR RNAi
DPAGT1 - Rep1			DPAGT1 - Rep2			DPAGT1 - Rep1			DPAGT1 - Rep2				eya-GAL4
Females			Females			Males			Males				Females			Males
w1118	93710		w1118	93710		w1118	93710		w1118	93710			w1118	93710		w1118	93710
9768	11191		8039	11470		8897	10864		10569	11598			16720	17350		14373	13660
9806	12769		9290	11143		9155	11535		8822	11873			16106	16484		13735	13696
10959	10923		9818	10773		9528	10783		9341	10594			16978	17981		13042	14056
10989	11951		9583	11079		9580	11695		8465	10417			16531	17424		13561	13232
9728	11451		9913	10776		8969	11408		9072	10995			15989	16169		14212	13839
9715	9984		10334	12444		9007	10268		9288	9715			16832	15908		14472	14186
9474	11554		9640	11988		9012	10761		8856	10480			16337	16180		14556	14626
9976	11194		10116	11119		9407	12112		8783	10482			16873	16779		14595	13263
10687	11715		10476	12534		9788	9397		9042	9778			16128	16766		14224	13029
9837	13302			13920		9662	9398		9556	10488			16375	17142		13611	14129
10599	11501			11533		9441	10040		9058	10803			17146	16398		14180	13866
9392	11525			12638		10140	10297		8870	9879			17275	15973		15349	13293
9972	12019			12217		10520	11171			10172			16671	17159		13895	14121
9968	12048			12177		9758	10707			11650			15741	15818		14910	13553
9921	11878			11810		7996	11113							17333		14036	14009
28612	BDSC	ebony RNAi
DPAGT1 - Rep1			DPAGT1 - Rep2			DPAGT1 - Rep1			DPAGT1 - Rep2				eya-GAL4
Females			Females			Males			Males				Females			Males
attP2	28612		attP2	28612		attP2	28612		attP2	28612			attP2	28612		attP2	28612
11450	15758		12022	14036		10085	12751		11078	11634			16424	17816		14901	15225
12249	14506		12286	13730		9965	12382		10476	11963			15568	18288		13338	14650
11097	14575		12385	14267		9374	13028		11182	12591			15434	16376		13053	15764
11930	16204		13146	15898		10490	11177		9946	11091			16891	18358		13711	13745
10336	17262		10920	15319		10156	13363		10620	12126			15502	17726		12891	14381
11209	15460		10500	13987		9103	10886		10642	15071			15239	16890		14264	15140
13468	15554		13932	13305		10450	12533		10275	14827			16643	18256		14401	14308
12842	14147		10469	14101		10325	11623		10424	12583			16107	17118		13912	13294
11030	14795		11070	14234		9581	11734		10637	12313			16094	17519		14413	14288
12326	14260		10876	13705		9336	11823		10335	11258			17188	16631		14639	15440
10702	16012		12824	14817		10360	11466		11192	12885			16828	17490		14105	15006
11950	13316		10418	15602		10382	11035		10391	13924			16471	17141		14081	13562
12025	15375		11801	14332		9809	12575			11352			16558	17506		14500	14191
12506	14856			14330		9721	12157			12139			16259	17455		13351	13681
11916	12243			13553		10193	11935			11164			16797	17255		14011	14217
	13660			15031						12152
	14958
25796	BDSC	ple RNAi
DPAGT1 - Rep1			DPAGT1 - Rep2			DPAGT1 - Rep1			DPAGT1 - Rep2				eya-GAL4
Females			Females			Males			Males				Females			Males
attP2	25796		attP2	25796		attP2	25796		attP2	25796			attP2	25796		attP2	25796
11668	7801		11232	13729		8180	6982		9131	10583			16684	17428		13568	13068
12530	12383		10602	12446		8611	12298		8020	12568			16107	15955		13789	13827
8672	13721		12234	12223		10298	11964		10066	12410			15858	15990		13285	13893
8755	11876		10309	13567		10355	11200		10133	11831			16746	17001		13693	13456
11840	12455		10639	13307		10470	11349		10363	11329			16316	15434		12896	13318
9426	13600		11275	13752		9570	12667		9598	11796			17039	17018		13599	14281
12076	13576		12377	13309		10167	6824		9341	10714			16684	15865		14145	14010
9448	13183		11008	13524		9436	10703		9180	10710			16155	16658		13703	13868
10127	13466		9487	14113		9237	10755		10884	11080			16174	17552		13399	13410
10909	13374		10873	14909		10228	11952		10225	11394			16802	16579		13368	13571
10887	12831		11981	13781		10082	11043		10322	12127			15687	16794		13102	13444
10973	13191		12458	13270		9532	11270		10474	11086			16429	16462		12859	14055
9937	11831		9698	13536		9359	10350			12998			16653	16462		14368	14124
10827	12849		10555	11916		9346	10763			11438			15680	16948			13872
10789	14367		10969	13682			10938			11431			16665	15803			13980
65875	BDSC	ple RNAi
DPAGT1 - Rep1			DPAGT1 - Rep2			DPAGT1 - Rep1			DPAGT1 - Rep2				eya-GAL4
Females			Females			Males			Males				Females			Males
attP2	65875		attP2	65875		attP2	65875		attP2	65875			attP2	65875		attP2	65875
11093	12797		12016	12164		10602	10273		9691	8913			16684	16525		13568	13827
10219	11258		9742	11096		10002	11454		9266	9526			16107	17717		13789	13349
11573	13137		10226	12431		9156	10006		10272	10339			15858	16136		13285	14715
11417	11615		10576	12161		9531	9482		9703	10965			16746	15150		13693	14268
12781	13402		10342	12427		9047	10142		9561	10764			16316	17136		12896	13486
10376	12129		11185	11994		10007	10646		10619	10849			17039	16543		13599	14309
10955	12385		10903	13015		9211	10004		9368	10365			16684	15875		14145	13695
10286	12664		10329	11580		9900	9701		9567	10807			16155	16185		13703	13990
11734	13071		10523	13319		9848	10815		10169	11028			16174	15454		13399	14617
11237	11909		10984	9917		9569	10916		8789	11148			16802	16029		13368	13771
11100	11922		11174	12459		10178	10563		10395	9722			15687	16479		13102	12890
10180	12133		11161	12072		9643	11296		10289	10371			16429	17415		12859	12875
11145	12628		10514	12259		9776	9512			11677			16653	17086		14368	13152
9162	12616		10933	10574		9190	10114			9534			15680	16884			12267
10625	10963		10621	12043		9961	11052			9697			16665	16355			13893
26243	BDSC	speck RNAi
DPAGT1 - Rep1			DPAGT1 - Rep2			DPAGT1 - Rep1			DPAGT1 - Rep2				eya-GAL4
Females			Females			Males			Males				Females			Males
attP2	26243		attP2	26243		attP2	26243		attP2	26243			attP2	26243		attP2	26243
11302	12098		12594	10589		10111	8506		10639	10182			16424	15711		14901	14454
11389	11095		9680	9265		10392	9799		10550	8084			15568	15993		13338	14571
10404	9386		11615	10455		10446	9180		9673	9453			15434	17173		13053	14251
10918	11245		12797	10684		10122	9010		9115	9049			16891	17299		13711	15278
12206	8343		11382	10098		9341	10142		9694	7469			15502	15471		12891	14298
10625	10661		11978	9758		10299	9257		11222	10252			15239	16683		14264	14286
11494	11017		12681	11822		10158	9266		10245	9019			16643	16810		14401	14305
12555	10703		11059	10219		10125	9480		11659	9088			16107	16714		13912	14791
11816	11529		12557	9530		10485	8631		9741	10542			16094	16858		14413	13557
12347	11560		13168	10448		9996	8991		10801	9571			17188	16031		14639	14133
13596	11016		11060	10298		9214	9817		10701	8695			16828	15603		14105	14325
13110	11385		11496	11135		10111	9915		10749	9260			16471	15970		14081	15012
11700	9809		12099	12704		10605	8504			9910			16558	16399		14500	14409
11220	10159			11048		9334	7858			8569			16259	16837		13351	14110
11327	11700			10128		9372	9206			10204			16797	17055		14011	14045
36726	BDSC	speck RNAi
DPAGT1 - Rep1			DPAGT1 - Rep2			DPAGT1 - Rep1			DPAGT1 - Rep2				eya-GAL4
Females			Females			Males			Males				Females			Males
attP40	36726		attP40	36726		attP40	36726		attP40	36726			attP40	36726		attP40	36726
12947	9613		12007	12178		9395	8474		12126	10910			17741	17545		17340	13776
11320	9457		13540	12362		9759	9790		10691	9425			15533	16369		14931	14889
10919	9954		12611	12490		9990	6471		12323	7788			15996	16645		13878	14267
9965	12093		12257	9697		9123	8164		11676	10498			16760	15902		14252	14552
11571	10565		12300	11786		8557	9100		10574	10041			16805	17341		14726	14911
11219	10098		12988	12208		10882	9243		10940	9742			17307	17775		15554	15421
10574	10248		13242	11396		7420	8555		10697	10872			16932	16229		15042	15270
10186	9781			10550		9364	8982		10574	9916			17133	16404		14515	14609
10831	10056			12020		9439	8800		11203				16443	17100		15245	14276
11774	9408			11629		10448	10311		11429				17119	16878		14455	16379
11995	10469					8882	7701		12515				16950	16456		14144	14714
10287	11107					11152	9026		10343				16435	17016		14015	15166
12138						9464	7837		12372				16661	17028		15184	15099
10415						9959	9321						17467	16762		13809
11069						10481	10119						15978	17083		14655
31257	BDSC	Vmat RNAi
DPAGT1 - Rep1			DPAGT1 - Rep2			DPAGT1 - Rep1			DPAGT1 - Rep2				eya-GAL4
Females			Females			Males			Males				Females			Males
attP2	31257		attP2	31257		attP2	31257		attP2	31257			attP2	31257		attP2	31257
11499	14325		12756	12425		10170	11700		10608	10976			16424	18012		14901	14529
12280	13940		12215	12434		9991	11681		10876	11003			15568	18076		13338	13975
12497	13919		11682	6134		8397	11428		11278	10406			15434	17246		13053	15028
11253	12321		12514	13976		10464	11711		10358	11493			16891	18090		13711	15371
11238	14800		12499	14055		10309	12421		10554	10793			15502	17213		12891	14131
11838	14808		11407	13872		10081	11418		10991	11993			15239	18250		14264	14804
12341	14833		11138	14472		11203	10810		10102	11832			16643	17747		14401	14125
11058	13293		11898	15160		10373	10929		9316	10626			16107	17873		13912	13303
11439	14760		11636	13748		9916	11130		9277	10328			16094	17382		14413	14141
11668	13751		11897	14838		9328	11887		9478	11969			17188	17373		14639	14599
11148	14982		12101	13352		11092	10588		10376	11300			16828	18426		14105	12828
12270	14755		12209	13658		10969	11158		10190	11740			16471	16309		14081	14492
13285	14924			13440		11018	9935			11251			16558	17431		14500	13211
10822	13168			13442		10358	10051			10202			16259	18330		13351	14870
13095	13228			13602		10114	11150						16797	17574		14011	14524
44471	BDSC	Vmat RNAi
DPAGT1 - Rep1			DPAGT1 - Rep2			DPAGT1 - Rep1			DPAGT1 - Rep2				eya-GAL4
Females			Females			Males			Males				Females			Males
attP2	44471		attP2	44471		attP2	44471		attP2	44471			attP2	44471		attP2	44471
10858	10764		10270	12113		9759	9162		10937	12294			16424	18627		14901	15202
12230	13819		12823	11623		9706	10326		9426	10295			15568	19279		13338	15315
11706	11984		11542	12611		10673	10585		10397	9523			15434	18475		13053	15573
12632	12496		11578	12017		10278	10346		9812	9346			16891	18751		13711	18856
13052	12270		11112	10612		10667	10266		11408	10285			15502	18468		12891	16297
10649	11856		11115	12445		8300	10939		9029	10211			15239	17994		14264	15175
11765	12819		11996	12427		11183	10775		10480	9823			16643	18437		14401	14741
11175	11040		13288	13636		11392	9474		9413	10528			16107	17554		13912	15250
11647	12189		12091	12916		9439	9755		10164	10812			16094	18856		14413	15073
12125	11760		12315	10692		8690	10475		9937	10185			17188	17142		14639	15012
12098	13112		11171	12825		10624	10970		10425	8361			16828	17766		14105	15685
11570	12499		11680	12141		10084	10608		10771	10905			16471	17750		14081	15358
11253	12176			12315		10789	10015			9623			16558	18497		14500	15194
11625	12842			12158		8571	10151			9840			16259	18988		13351
11851	10914			12049		10150	9879			10026			16797	18725		14011
28682	BDSC	Ncc69 RNAi
DPAGT1 - Rep1			DPAGT1 - Rep2			DPAGT1 - Rep1			DPAGT1 - Rep2				eya-GAL4
Females			Females			Males			Males				Females			Males
attP2	28682		attP2	28682		attP2	28682		attP2	28682			attP2	28682		attP2	28682
13089	17804		12829	14575		9647	12351		11746	13023			16250	17369		14288	14502
12666	17522		14603	13822		10377	12667		11186	12727			16434	18171		13417	14593
13150	16074		15276	15206		12489	15435		13669	11363			17414	18222		13314	13525
13346	15935		14425	14037		12155	14096		11940	11230			16719	18185		13904	14717
14543	17911		13964	14495		12048	12087		12108	11893			16505	16953		13535	14610
10685	16479		14888	14889		12874	14534		12341	12769			18390	17601		13849	13904
13765	17045		14332	14362		11098	12966		13096	12218			17050	16165		12827	13789
14807	15460		14502	16828		11082	13660		12185	11313			17512	18687		12507	14508
12698	17041		12252	14691		12183	12184		11693	13112			16967	15429		13735	14706
13366	16690		14032	16407		12380	13252		12197	12464			16647	17439		14684	14396
12103	16706		14463	12769		13933	12588		11479	11928			17332	17612		13793	14270
13753	14815		14402	14249		12151	13506		12219	10658			16733	18084		13193	14841
13412	14995		13970	15901		11466	12568		12515	14167			17442	17951		14010	14499
14294	14714		13175	14614		11968	12909		12973	11494			17001	16337		14094	12808
13739	16005		13494	16451		12253	13523		12193	11616			16674	17652		13944	14800
13486	15983					11257	13063		12243				17176			12909	14725
13098	16314					11197	14167		13135
13464	15009					12312	12766
14642	16218					10931	13353
12929	13393					12548	12686
13039	14683					12120	12805
12105	15114					11880	12875
	17089					11468	13490
	14438					13051	12961
	15123					10973	12854
	17618					11570	12729
	15629					11233	13608
	16965					10820	12789
	16153					10476
	15349
32382	BDSC	Pxt RNAi
DPAGT1 - Rep1			DPAGT1 - Rep2			DPAGT1 - Rep1			DPAGT1 - Rep2				eya-GAL4
Females			Females			Males			Males				Females			Males
attP2	32382		attP2	32382		attP2	32382		attP2	32382			attP2	32382		attP2	32382
11454	17247		13576	14309		10510	12465		10156	12548			18403	19966		13234	14804
13643	16523		13132	16240		9921	13123		11105	13230			18855	20192		14075	15198
14510	17197		14638	15295		11091	12562		11359	12878			19202	18669		12422	14007
14350	17058		12936	14202		9781	12022		11517	12806			18390	20474		13869	14723
12612	17103		11279	15032		11258	11730		11679	12086			18193	19848		13544	14594
13466	18064		13942	15288		8726	13370		10502	12424			18567	20154		13791	16347
12814	17828		11835	14793		12091	10660		9717	12689			18416	18671		13767	14587
13026	17557		14854	15759		10411	13386		10794	10926			18566	19648		13997	14647
14241	17931		14063	14717		10087	13015		11328				18551	19909		14590	14214
13103	16931		13796	15884			10873		11291				18722	19679		13477	14761
18530	16375		13753	14948			14042		12259				18940	18949		14123	15168
13324	14619		12330	14312			13131		12181				18028	19372		15081	15936
14981	16820		11804	14325			14486		11759				19250	20750		14478	14271
13362			14437	14977			12364						18113	20452			13506
				15514			12958						17815	19735			14922
																	15431
																	14789
																15357
																	14615
																	14993
28934	BDSC	Pxt RNAi
DPAGT1 - Rep1			DPAGT1 - Rep2			DPAGT1 - Rep1			DPAGT1 - Rep2				eya-GAL4
Females			Females			Males			Males				Females			Males
attP2	28934		attP2	28934		attP2	28934		attP2	28934			attP2	28934		attP2	28934
13650	15615		12816	13764		11533	11048		11674	10460			18403	19490		13234	14629
12922	13070		11774	12836		9789	11504		12860	10890			18855	18419		14075	13984
12067	17589		15159	15159		10535	10789		9823	11422			19202	19827		12422	14189
12240	15210		12531	13725		10091	11677		11458	9950			18390	19540		13869	12924
13235	14002		14079	13507		10619	11969		11585	9703			18193	19178		13544	13834
11982	12829		14003	13247		10203	9432		9900	11073			18567	19350		13791	13992
13646	13800		12607	12698		9428	11779		10373	12465			18416	19146		13767	13817
13078	15027		10276	13042		9907	10085		12004	11609			18566	19358		13997	14048
11726	15164		11689	13010		9531	12350		11956	11269			18551	19577		14590	14090
10905	14059		13827	13516			11546		9975	11069			18722	19209		13477	14051
14573	14848		11984	11975			10040		11604	10260			18940	18634		14123	13429
14382	15814		13612	13895			12329		10775	9959			18028	18125		15081	13532
11888	15259		12023	14001			11780		11559	10790			19250	18404		14478	14612
11970	14498		13113	14107			10809			10822			18113	19098			13119
10760	14045			13621			11178			10302			17815				13656
										10711
36824	BDSC	Dop2R RNAi
DPAGT1 - Rep1			DPAGT1 - Rep2			DPAGT1 - Rep1			DPAGT1 - Rep2
Females			Females			Males			Males
attP2	36824		attP2	36824		attP2	36824		attP2	36824
8906	12868		7648	10799		7728	12368		6620	10760
7904	12200		8637	12325		7950	10020		7577	10521
9725	11952		8351	13336		7269	9958		6382	9544
9191	11893		8746	8755		7033	12424		7346	10056
9739	11720		7532	11028		7706	12103		6959	10666
8306	12907		7386	14491		6764	10191		7271	9337
8060	12220		8488	12491		7394	11382		6429	9879
7922	11020		8799	12486		6042	11642		8131	8724
8099	14531		8701	11781		7852	11123		5802	9726
9558	14760		6902	11848		6918	9512		7087	9076
7441	10866		8680	12764		6366	8743		6536	7932
6918	13666		6662	11669		5821	10445		6377	11521
7957	10675		9114	11237		6778	10427		6582	9700
9087	12810		10005	12502		6497	11697		8287	9207
7232	12154		7783	11816		7067	9909		6601	11140
	12468			13463		6073				10450
	10489			12249						12248
	14335			12725						9067
	11601			13162						11036
	13521			12210						10437
				13849						12105
				12953						9871
				14146						9863
				14139						10496
				14427						9653
				11745						11704
				13315						11978
										10848
										11211
										10177
										12310
										8110
										10050
										9596
										11997
